# Supplementary material for: Activated astrocytes attenuate neocortical seizures in rodent models through driving Na+-K+-ATPase
Source: Nat Commun. 2022 Nov 21;13:7136. doi: 10.1038/s41467-022-34662-2 (PMC9681834; doi:10.1038/s41467-022-34662-2)
Supplement: Supplementary file 4 — Supplementary Data 1 [file 41467_2022_34662_MOESM4_ESM.xlsx]

## Sheet: Sheet1
Figure	Statistical method	Statistical Parameter
Fig. 1f	Two-way ANOVA followed by Dunnett’s post hoc test	F = 27.88, P < 0.0001;
		Column one vs. Column two, P < 0.0001;
		Column one vs. Column three, P < 0.0001;
		Column one vs. Column four, P = 0.0001;
Fig. 1g	Kruskal-Wallis test followed by Dunn’s post hoc test	Kruskal-Wallis statistic = 16.32, P = 0.0010
		Column one vs. Column two, P = 0.0005;
		Column one vs. Column three, P = 0.0055;
		Column one vs. Column four, P = 0.1635;
Fig. 1h	One-way ANOVA followed by Dunnett’s post hoc test	F = 7.334, P = 0.0009
		Column one vs. Column two, P = 0.0034;
		Column one vs. Column three, P = 0.0028;
		Column one vs. Column four, P = 0.8151;
Fig. 1i	Kruskal-Wallis test followed by Dunn’s post hoc test	Kruskal-Wallis statistic = 24.30, P < 0.0001
		Column one vs. Column two, P < 0.0001;
		Column one vs. Column three, P = 0.0002;
		Column one vs. Column four, P = 0.0027;
Fig. 1j	Kruskal-Wallis test followed by Dunn’s post hoc test	Kruskal-Wallis statistic = 23.64, P < 0.0001
		Column one vs. Column two, P < 0.0001;
		Column one vs. Column three, P = 0.0003;
		Column one vs. Column four, P = 0.0014;
Fig. 1m	Two-way ANOVA	F = 43.10, P = 0.0003;
Fig. 1n	Mann-Whitney test	U = 0.5, P = 0.0003
Fig. 1o	Two-tailed unpaired Student’s t-test	T = 1.414, P = 0.1792
Fig. 1p	Mann-Whitney test	U = 0, P = 0.0002
Fig. 1q	Mann-Whitney test	U = 0, P = 0.0002
Fig. 2h	Two-tailed paired Student’s t-test	T = 4.243, P = 0.0014
Fig. 3d	Two-way ANOVA followed by Dunnett’s post hoc test	F = 12.02, P < 0.0001.
		Column one vs. Column two, P = 0.0001;
		Column one vs. Column three, P = 0.6479;
		Column one vs. Column four, P = 0.5818;
Fig. 3e	Kruskal-Wallis test followed by Dunn’s post hoc test	Kruskal-Wallis statistic = 19.58, P = 0.0002.
		Column one vs. Column two, P = 0.0015;
		Column one vs. Column three, P > 0.9999;
		Column one vs. Column four, P > 0.9999;
Fig. 3f	Kruskal-Wallis test followed by Dunn’s post hoc test	Kruskal-Wallis statistic = 15.26, P = 0.0016.
		Column one vs. Column two, P = 0.0549;
		Column one vs. Column three, P = 0.8058;
		Column one vs. Column four, P = 0.4971;
Fig. 3g	Kruskal-Wallis test followed by Dunn’s post hoc test	Kruskal-Wallis statistic = 17.54, P = 0.0005.
		Column one vs. Column two, P = 0.0009;
		Column one vs. Column three, P > 0.9999;
		Column one vs. Column four, P = 0.6203;
Fig. 3h	One-way ANOVA followed by Dunnett’s post hoc test	F = 8.853, P = 0.0003
		Column one vs. Column two, P = 0.0001;
		Column one vs. Column three, P = 0.0074;
		Column one vs. Column four, P = 0.2942;
Fig. 3k	Mann-Whitney test	U = 12.5, P = 0.1841
Fig. 3l	Two-tailed unpaired Student’s t-test	T = 1.622, P = 0.1309
Fig. 3m	Two-tailed unpaired Student’s t-test	T = 0.06641, P = 0.9481
Fig. 3n	Mann-Whitney test	U = 16, P = 0.2937
Fig. 4c	Two-way ANOVA	Column one vs. Column two, F = 49.39,
		P < 0.0001;
		Column three vs. Column four, F = 49.41,
		P < 0.0001;
		Column five vs. Column six, F = 26.81,
		P = 0.0002;
Fig. 4d	Mann-Whitney test	Column one vs. Column two, U = 0, P = 0.0006;
		Column three vs. Column four, U = 0.5,
		P = 0.0017;
		Column five vs. Column six, U = 0, P = 0.0006;
Fig. 4e	Two-tailed unpaired Student’s t-test	Column one vs. Column two, T = 3.308,
		P = 0.0062;
		Column three vs. Column four, T = 4.677,
		P = 0.0007;
		Column five vs. Column six, T = 3.655,
		P = 0.0033;
Fig. 4f	Mann-Whitney test	Column one vs. Column two, U = 0, P = 0.0006;
		Column three vs. Column four, U = 2,
		P = 0.0041;
		Column five vs. Column six, U = 0, P = 0.0006;
Fig. 4g	Mann-Whitney test	Column one vs. Column two, U = 0, P = 0.0006;
		Column three vs. Column four, U = 2,
		P = 0.0035;
		Column five vs. Column six, U = 0, P = 0.0006;
Fig. 4j	Two-way ANOVA followed by Dunnett’s post hoc test	F = 0.8474, P = 0.4427.
		Column one vs. Column three, P = 0.3411;
		Column two vs. Column three, P = 0.7430;
Fig. 4k	Kruskal-Wallis test followed by Dunn’s post hoc test	Kruskal-Wallis statistic = 4.271, P = 0.1182.
		Column one vs. Column three, P > 0.9999;
		Column two vs. Column three, P = 0.0941;
Fig. 4l	One-way ANOVA followed by Dunnett’s post hoc test	F = 5.030, P = 0.0164
		Column one vs. Column three, P = 0.0325;
		Column two vs. Column three, P = 0.0164;
Fig. 4m	One-way ANOVA followed by Dunnett’s post hoc test	F = 0.1658, P = 0.8483
		Column one vs. Column three, P = 0.8503;
		Column two vs. Column three, P = 0.8253;
Fig. 4n	Kruskal-Wallis test followed by Dunn’s post hoc test	Kruskal-Wallis statistic = 0.197, P = 0.9062.
		Column one vs. Column three, P > 0.9999;
		Column two vs. Column three, P > 0.9999;
Fig. 5c	Two-way ANOVA	Column one vs. Column two, F = 42.03,
		P < 0.0001;
		Column three vs. Column four, F = 7.765,
		P = 0.0146;
		Column five vs. Column six, F = 0.06739,
		P = 0.7990;
		Column one vs. Column three, F = 0.001987,
		P = 0.9651;
		Column one vs. Column five, F = 2.517,
		P = 0.1349;
		Column two vs. Column four, F = 22.03,
		P = 0.0003;
		Column two vs. Column six, F = 13.69,
		P = 0.0024;
Fig. 5d	Mann-Whitney test	Column one vs. Column two, U = 0, P = 0.0002;
		Column three vs. Column four, U = 19,
		P = 0.1548;
		Column five vs. Column six, U = 23.5,
		P = 0.4300;
		Column one vs. Column three, U = 11,
		P = 0.0068;
		Column one vs. Column five, U = 18.5,
		P = 0.1841;
		Column two vs. Column four, U = 0, P = 0.0002;
		Column two vs. Column six, U = 0.5,
		P = 0.0003;
Fig. 5e	Two-tailed unpaired Student’s t-test	Column one vs. Column two, T = 3.431,
		P = 0.0041;
		Column three vs. Column four, T = 2.256,
		P = 0.0406;
		Column five vs. Column six, T = 0.06049,
		P = 0.9526;
		Column one vs. Column three, T = 0.4057,
		P = 0.6911;
		Column one vs. Column five, T = 1.231,
		P = 0.2384;
		Column two vs. Column four, T = 1.110,
		P = 0.2855;
		Column two vs. Column six, T = 2.816,
		P = 0.0137;
Fig. 5f	Mann-Whitney test & Unpaired t test	Column one vs. Column two, U = 0, P = 0.0002, Mann-Whitney test;
		Column three vs. Column four, T = 2.757,
		P = 0.0154, Unpaired t test;
		Column five vs. Column six, T = 0.4647,
		P = 0.6493, Unpaired t test;
		Column one vs. Column three, T = 0.3301,
		P = 0.7462, Unpaired t test;
		Column one vs. Column five, T = 2.013,
		P = 0.0637, Unpaired t test;
		Column two vs. Column four, U = 0, P = 0.0002, Mann-Whitney test;
		Column two vs. Column six, U = 4, P = 0.0014, Mann-Whitney test;
Fig. 5g	Mann-Whitney test	Column one vs. Column two, U = 0, P = 0.0002;
		Column three vs. Column four, U = 9,
		P = 0.0126;
		Column five vs. Column six, U = 30, P = 0.8524;
		Column one vs. Column three, U = 17.5,
		P = 0.1403;
		Column one vs. Column five, U = 18.5,
		P = 0.1621;
		Column two vs. Column four, U = 4, P = 0.0014;
		Column two vs. Column six, U = 4, P = 0.0014;
Fig. 5i	Two-tailed paired Student’s t-test	Column one vs. Column two, T = 0.07168,
		P = 0.9456;
		Column two vs. Column three, T = 0.1972,
		P = 0.8515;
Fig. 5k	Two-tailed paired Student’s t-test	Column one vs. Column two, T = 0.7189,
		P = 0.4904;
		Column two vs. Column three, T = 0.9390,
		P = 0.3722;
Fig. 5l	Two-tailed paired Student’s t-test	For base + sham
		Column one vs. Column two, T = 0.4311,
		P = 0.6844;
		Column two vs. Column three, T = 0.0263,
		P = 0.9810;
		Column one vs. Column three, T = 0.3476,
		P = 0.7423;
		For base + light
		Column one vs. Column two, T = 2.426,
		P = 0.0382;
		Column two vs. Column three, T = 4.221,
		P = 0.0022;
		Column one vs. Column three, T = 4.374,
		P = 0.0018;
		For KA + light
		Column one vs. Column two, T = 4.694,
		P = 0.0008;
		Column two vs. Column three, T = 6.911, P<0.0001;
		Column one vs. Column three, T = 4.786,
		P = 0.0007;
Fig. 5m	One-way ANOVA followed by Dunnett’s post hoc test	For light condition, F = 2.281, P = 0.1239.
		Column one vs. Column two, P = 0.0795;
		Column one vs. Column three, P = 0.2389
		For Post-light condition, F = 9.986, P = 0.0007;
		Column one vs. Column two, P = 0.2482;
		Column one vs. Column three, P = 0.0006;
Fig. 5n	Two-tailed paired Student’s t-test & Two-tailed unpaired Student’s t-test	Column one vs. Column two, T = 5.299, P = 0.0011, Paired t test;
		Column three vs. Column four, T = 3.921, P = 0.0057, Paired t test;
		Column two vs. Column four, T = 2.543, P = 0.0234, Unpaired t test;
Fig. 6e	Mann-Whitney test	U = 18.5, P = 0.0162
Fig. 6f	Two-tailed unpaired Student’s t-test	T = 1.923, P = 0.0704
Fig. 6g	Mann-Whitney test	U = 19.5, P = 0.0157
Fig. 6h	Mann-Whitney test	U = 13.5, P = 0.0032
Fig. 6j	Two-tailed unpaired Student’s t-test	T = 1.398, P = 0.2116
Fig. 6m	Mann-Whitney test	Column one vs. Column two, U = 9, P = 0.0009
		Column three vs. Column four, U = 13.5, P = 0.0128
		Column one vs. Column four, U = 41.5, P = 0.5214
Fig. 6n	Two-tailed unpaired Student’s t-test	Column one vs. Column two, T = 0.2199, P = 0.8284
		Column three vs. Column four, T = 0.9907, P = 0.3366
		Column one vs. Column four, T = 0.7676, P = 0.4527
Fig. 6o	Mann-Whitney test	Column one vs. Column two, U = 21, P = 0.0178
		Column three vs. Column four, U = 27, P = 0.2687
		Column one vs. Column four, U = 30, P = 0.1424
Fig. 6p	Mann-Whitney test	Column one vs. Column two, U = 15.5, P = 0.0045
		Column three vs. Column four, U = 8.5, P = 0.0031
		Column one vs. Column four, U = 49.5, P = 0.9850
Supplementary Fig. 1b	Kruskal-Wallis test followed by Dunn’s post hoc test	Kruskal-Wallis statistic = 14.84, P<0.0001
		Column one vs. Column two, P = 0.0009;
		Column one vs. Column three, P = 0.0034;
Supplementary Fig. 1c	One-way ANOVA followed by Dunnett’s post hoc test	F = 7.316, P = 0.0047
		Column one vs. Column two, P = 0.1663;
		Column one vs. Column three, P = 0.0024;
Supplementary Fig. 1d	Kruskal-Wallis test followed by Dunn’s post hoc test	Kruskal-Wallis statistic = 18.97, P < 0.0001
		Column one vs. Column two, P = 0.0003;
		Column one vs. Column three, P = 0.0003;
Supplementary Fig. 1e	Kruskal-Wallis test followed by Dunn’s post hoc test	Kruskal-Wallis statistic = 19, P < 0.0001
		Column one vs. Column two, P = 0.0003;
		Column one vs. Column three, P = 0.0003;
Supplementary Fig. 2b	Mann-Whitney test	U = 0, P = 0.0002
Supplementary Fig. 2c	Chi-square test	Chi-square = 2.286, P = 0.1306
Supplementary Fig. 2e	Two-way ANOVA	F = 7.760, P = 0.0146;
Supplementary Fig. 2f	Two-way ANOVA	F = 6.718, P = 0.0213;
Supplementary Fig. 3b	Mann-Whitney test	U = 0, P = 0.0286
Supplementary Fig. 4c	Two-tailed paired Student’s t-test	Column one vs. Column two, T = 0.05441,
		P = 0.9584;
		Column three vs. Column four, T = 6.493,
		P = 0.0006;
Supplementary Fig. 6c	Mann-Whitney test	Column one vs. Column two, U = 0,
		P = 0.0022;
		Column three vs. Column four, U = 0,
		P = 0.0022;
		Column one vs. Column three, U = 13,
		P = 0.6364;
		Column two vs. Column four, U = 7,
		P = 0.1234;
Supplementary Fig. 6d	Two-tailed unpaired Student’s t-test	Column one vs. Column two, T = 3.706,
		P = 0.0041;
		Column three vs. Column four, T = 1.432,
		P = 0.1826;
		Column one vs. Column three, T = 1.458,
		P = 0.1755;
		Column two vs. Column four, T = 2.245,
		P = 0.0486;
Supplementary Fig. 6e	Two-tailed paired Student’s t-test or Mann-Whitney test	Column one vs. Column two, U = 0,
		P = 0.0022;
		Column three vs. Column four, U = 1,
		P = 0.0043;
		Column one vs. Column three, T = 0.5588,
		P = 0.5886;
		Column two vs. Column four, U = 12,
		P = 0.4545;
Supplementary Fig. 6f	Two-tailed unpaired Student’s t-test or Mann-Whitney test	Column one vs. Column two, U = 0,
		P = 0.0022;
		Column three vs. Column four, U = 2,
		P = 0.0108;
		Column one vs. Column three, T = 4.341,
		P = 0.0015;
		Column two vs. Column four, U = 9,
		P = 0.1818;
Supplementary Fig. 7b	Mann-Whitney test	U = 14, P = 0.7316;
Supplementary Fig. 7c	Two-tailed unpaired Student’s t-test	T = 0.8237, P = 0.4293;
Supplementary Fig. 7d	Two-tailed unpaired Student’s t-test	T = 1.448, P = 0.1782;
Supplementary Fig. 7e	Two-tailed unpaired Student’s t-test	T = 0.7071, P = 0.4956;
Supplementary Fig. 7g	Mann-Whitney test	U = 16, P = 0.9913;
Supplementary Fig. 7h	Two-tailed unpaired Student’s t-test	T = 0.7768, P = 0.4553;
Supplementary Fig. 7i	Two-tailed unpaired Student’s t-test	T = 1.045, P = 0.3207;
Supplementary Fig. 7j	Two-tailed unpaired Student’s t-test	T = 0.000, P > 0.9999;
Supplementary Fig. 8b	Mann-Whitney test	U = 17, P = 0.1142;
Supplementary Fig. 8c	Two-tailed unpaired Student’s t-test	T = 0.2156, P = 0.8324;
Supplementary Fig. 8d	Mann-Whitney test	U = 17, P = 0.1124;
Supplementary Fig. 8e	Mann-Whitney test	U = 13, P = 0.0427;
