# Supplementary material for: Activated astrocytes attenuate neocortical seizures in rodent models through driving Na+-K+-ATPase
Source: Nat Commun. 2022 Nov 21;13:7136. doi: 10.1038/s41467-022-34662-2 (PMC9681834; doi:10.1038/s41467-022-34662-2)
Supplement: Supplementary file 6 — Source Data [file 41467_2022_34662_MOESM6_ESM.zip › Source Data Supplementary Figures.xlsx]

## Sheet: Supplementary Fig.1b
GFAP-EYFPM1 • Con.	GFAP-ChR2M1 • 1 Hz	GFAP-ChR2M1 • 5 Hz
5	1	2
5	2	2
4	1	2
5	2	2
5	3	2
6	1	2
4	2	1

## Sheet: Supplementary Fig.1c
GFAP-EYFPM1 • Con.	GFAP-ChR2M1 • 1 Hz	GFAP-ChR2M1 • 5 Hz
9.33	20	28
7.75	17	28
5.5	21.58	31.5
24	51.33	19.33
21.16	10	53
14.67	35	52.33
2.33	16	60

## Sheet: Supplementary Fig.1d
GFAP-EYFPM1 • Con.	GFAP-ChR2M1 • 1 Hz	GFAP-ChR2M1 • 5 Hz
58.33	90	90
20.42	90	90
66.83	90	90
78.5	90	90
42.5	90	90
56.83	90	90
30.17	90	90

## Sheet: Supplementary Fig.1e
GFAP-EYFPM1 • Con.	GFAP-ChR2M1 • 1 Hz	GFAP-ChR2M1 • 5 Hz
2	0	0
6	0	0
1	0	0
2	0	0
3	0	0
5	0	0
6	0	0

## Sheet: Supplementary Fig.2b
EYFP	ChR2
29.16	32.67
20.83	34.08
20.33	90
24.83	31.16
14.16	31.5
22.5	33.33
11.33	54.83
18	53.83

## Sheet: Supplementary Fig.2c
	Death	Survial
EYFP	62.5	37.5
ChR2	25	75

## Sheet: Supplementary Fig.2e
Time (min)	EYFP								ChR2
0-10	0.961667	0.593333	0.74	1.56833	1.575	1.095	1.15833	1.645	0.845	0.5	0.408333	0.918333	1.06833	0.683333	0.745	0.958333
10-20	2.63333	1.79333	1.825	3.11	2.24333	2.66833	1.97167	2.465	2.215	1.66667	2.92	2.39833	2.51	1.92333	1.76167	1.73167
20-30	1.97333	3.095	2.12833	5.2	4.155	2.98667	2.04	3.72333	1.635	2.645	3.315	2.205	1.73167	2.575	2.26333	2.83167
30-40	3.13167	5.47	2.16333	6.24333	4.53333	4.76	2.19167	3.58833	2.58667	2.58167	2.73667	3.17833	2.54667	2.415	2.58833	2.20333
40-50	4.07167	5.37833	2.06333	4.69167	4.015	5.01	2.38833	2.98	3.91333	2.09667	1.66833	3.845	1.715	2.43833	3.39833	1.46

## Sheet: Supplementary Fig.2f
Time (min)	EYFP								ChR2
0-10	14.07	22.77	37.7	50.28	33.5	7.284	11.4	13.82	3.597	11.74	2.394	9.633	16.49	13.32	4.16	6.378
10-20	20.82	58.28	21.16	69.51	52.15	7.202	135.1	100.4	7.421	10.55	3.272	32.2	24.37	17.69	12.7	11.79
20-30	70.25	89.65	27.44	203.7	83.83	12.05	258.3	184.8	56.13	18.62	5.615	134.6	66.92	21.3	31.6	6.128
30-40	63.38	153	45.76	241.5	91.12	75.15	258.4	178.9	119.1	33.96	5.711	128.1	53.64	57.92	94.6	6.273
40-50	77.78	189.9	36.34	201.3	88.6	142.1	187.4	175.3	136.9	69.91	5.265	120	53.64	121.6	96	6.526

## Sheet: Supplementary Fig.3b
GFAP-ChR2M1 • light withdraw	CAMKII-ARCHM1 • light withdraw
31.75	22
120	2.25
53.83	25
49.75	7

## Sheet: Supplementary Fig. 3c
GFAP-ChR2M1 • light withdraw
31.75
120
53.83
49.75
67
26.45
120
120
120
120

[truncated: 20 more sheets: Supplementary Fig. 3d, Supplementary Fig.4c, Supplementary Fig.6c, Supplementary Fig.6d, Supplementary Fig.6e, Supplementary Fig.6f, Supplementary Fig.7b, Supplementary Fig. 7c, Supplementary Fig. 7d, Supplementary Fig. 7e, Supplementary Fig. 7g, Supplementary Fig. 7h, Supplementary Fig. 7i, Supplementary Fig. 7j, Supplementary Fig. 7k, Supplementary Fig. 7l, Supplementary Fig.8b, Supplementary Fig.8c, Supplementary Fig.8d, Supplementary Fig.8e]
