# Supplementary material for: Activated astrocytes attenuate neocortical seizures in rodent models through driving Na+-K+-ATPase
Source: Nat Commun. 2022 Nov 21;13:7136. doi: 10.1038/s41467-022-34662-2 (PMC9681834; doi:10.1038/s41467-022-34662-2)
Supplement: Supplementary file 6 — Source Data [file 41467_2022_34662_MOESM6_ESM.zip › Source Data Main Figures.xlsx]

## Sheet: Fig.1f
Time (min)	GFAP-EYFPM1 •All phase								GFAP-ChR2M1 •All phase								GFAP-ChR2M1 •Early phase								GFAP-ChR2M1 •Late phase
-10-0	0	0	0	0	0	0	0	0	0	0	0	0	0	0	0	0	0	0	0	0	0	0	0	0	0	0	0	0	0	0	0	0
0-10	2	1	1	2	1	1	2	2	0	1	0	0	0	0	0	0	0	0	1	0	0	0	0	0	1	2	2	1	1	1	1	1
10-20	2	3	2	2	1	2	2	2	0	1	0	0	0	0	0	0	0	0	0	0	0	1	0	0	2	2	2	2	2	1	0	1
20-30	2	4	2	3	2	2	2	5	0	2	0	0	0	0	2	1	1	0	0	1	0	1	0	0	2	2	2	2	2	1	1	2
30-40	2	2	3	2	2	4	3	5	1	2	1	0	0	0	2	2	2	0	2	0	1	2	1	0	2	2	3	3	2	2	2	2
40-50	3	2	3	5	3	4	5	5	1	2	1	1	1	0	0	1	1	2	3	1	2	0	0	2	3	2	2	3	2	2	2	2
50-60	5	0	5	2	4	5	2	5	1	2	0	0	0	2	0	0	2	1	0	1	2	0	2	3	2	3	2	2	2	2	1	3
60-70	2	1	6	2	3	5	3	5	1	2	0	1	0	2	0	0	3	2	2	1	0	0	2	0	1	6	1	0	2	2	2	2
70-80	2	2	6	5	4	5	5	5	2	2	0	0	1	2	2	0	0	0	4	0	1	0	0	3	2	6	2	1	2	0	2	4
80-90	4	2	6	5	5	5	2	5	3	2	2	2	0	3	0	0	3	3	0	1	2	1	0	1	2	6	6	1	1	0	2	2

## Sheet: Fig.1g
GFAP-EYFPM1 •All phase	GFAP-ChR2M1 •All phase	GFAP-ChR2M1 •Early phase	GFAP-ChR2M1 •Late phase
5	3	3	3
4	2	3	6
6	2	4	6
5	2	1	3
5	1	2	2
5	3	2	2
5	2	2	2
5	2	3	4

## Sheet: Fig.1h
GFAP-EYFPM1 •All phase	GFAP-ChR2M1 •All phase	GFAP-ChR2M1 •Early phase	GFAP-ChR2M1 •Late phase
8.5	37	29	18.5
10	12.33	43.5	7
16.17	41	8.5	12
3.5	43.67	24	12.17
16	41.5	32	10
18	17	17.33	17.75
8	15	34.33	27.25
5.25	22	44.17	9.5

## Sheet: Fig.1i
GFAP-EYFPM1 •All phase	GFAP-ChR2M1 •All phase	GFAP-ChR2M1 •Early phase	GFAP-ChR2M1 •Late phase
55.5	90	90	90
23.17	90	90	71.5
54	90	72	83
46	90	90	90
59	90	90	90
40	90	90	90
44	90	90	90
28.25	90	90	72.33

## Sheet: Fig.1j
GFAP-EYFPM1 •All phase	GFAP-ChR2M1 •All phase	GFAP-ChR2M1 •Early phase	GFAP-ChR2M1 •Late phase
2	0	0	0
1	0	0	1
1	0	1	0
2	0	0	0
3	0	0	0
4	0	0	0
2	0	0	0
8	0	0	1

## Sheet: Fig.1m
Time (min)	EYFP								ChR2
-10-0	0	0	0	0	0	0	0	0	0	0	0	0	0	0	0	0
0-10	1	1	1	3	1	1	2	1	1	1	0	0	0	0	0	1
10-20	2	2	1	4	1	2	2	2	0	2	1	1	1	1	1	2
20-30	4	5	1	5	2	2	4	4	1	3	0	1	2	2	0	2
30-40	5	5	1	5	3	2	5	4	2	2	2	2	2	3	2	2
40-50	5	5	4	5	4	4	5	3	2	2	2	2	2	3	3	2
50-60	5	5	4	5	2	5	5	4	0	2	3	2	0	3	2	2
60-70	5	6	2	5	6	6	5	4	0	0	1	0	3	3	2	2
70-80	2	6	2	5	6	6	5	5	0	0	3	2	2	4	3	2
80-90	3	6	2	5	6	6	4	6	2	2	2	2	2	1	2	2

## Sheet: Fig.1n
EYFP	ChR2
5	2
6	3
4	3
5	2
6	3
6	4
5	3
6	2

## Sheet: Fig.1o
EYFP	ChR2
9.83	7.25
15	8.33
17	19
7.58	13
15.25	25.67
9.5	14.17
2.58	18.67
7	9.67

## Sheet: Fig.1p
EYFP	ChR2
28.83	90
31.5	90
46.58	90
14.25	90
42	90
41.67	74.83
29.42	90
24	90

## Sheet: Fig.1q
EYFP	ChR2
5	0
8	0
2	0
9	0
3	0
3	1
7	0
5	0

[truncated: 48 more sheets: Fig. 2c, Fig. 2d, Fig. 2e, Fig. 2f, Fig. 2h, Fig. 2i, Fig. 2j, Fig. 2l, Fig. 2m, Fig. 2n, Fig.3d, Fig.3e, Fig.3f, Fig.3g, Fig.3h, Fig.3k, Fig.3l, Fig.3m, Fig.3n, Fig.4c …]
